# Supplementary material for: Synthesis and Preliminary Studies for In Vitro Biological Activity of Two New Water-Soluble Bis(thio)carbohydrazones and Their Copper(II) and Zinc(II) Complexes
Source: Int J Mol Sci. 2024 Oct 9;25(19):10831. doi: 10.3390/ijms251910831 (PMC11476552; doi:10.3390/ijms251910831)
Supplement: Supplementary file 1 [file ijms-25-10831-s001.zip]

Archive with 1 entries (1 files):
- ijms-3229617-supplementary.docx
